# Supplementary material for: Machine Learning-Based Spectral Analyses for Camellia japonica Cultivar Identification
Source: Molecules. 2025 Jan 25;30(3):546. doi: 10.3390/molecules30030546 (PMC11821100; doi:10.3390/molecules30030546)
Supplement: Supplementary file 1 [file molecules-30-00546-s001.zip]

Archive with 1 entries (1 files):
- molecules-3343774-supplementary.pdf
